# Supplementary material for: The New Is Old: Novel Germination Strategy Evolved From Standing Genetic Variation in Weedy Rice
Source: Front Plant Sci. 2021 Jun 21;12:699464. doi: 10.3389/fpls.2021.699464 (PMC8256273; doi:10.3389/fpls.2021.699464)
Supplement: Supplementary file 1 [file Data_Sheet_1.XLSX]

## Sheet: Sheet1
Supplementary Data 1. Summary of the weedy and wild rice individuals used in this study
(a) 120 weedy rice (Oryza sativa f. spontanea) accessions sequenced in this study
Sample ID	Region	Province	Location	Population	Clean reads	Mapped reads	Read length	Mapping rate	Effective sequencing depth
HLJ701	Northeastern China	Heilongjiang	Hulin	HLJ-2	28242740	23633370	150	0.836795	9.49778
HLJ704	Northeastern China	Heilongjiang	Hulin	HLJ-2	18440378	15687112	150	0.850694	6.30434
HLJ709	Northeastern China	Heilongjiang	Hulin	HLJ-2	17270204	11984904	150	0.693964	4.8165
HLJ711	Northeastern China	Heilongjiang	Hulin	HLJ-2	17132914	15241918	150	0.889628	6.12543
HLJ712	Northeastern China	Heilongjiang	Hulin	HLJ-2	18440278	16123224	150	0.874348	6.47961
HLJ713	Northeastern China	Heilongjiang	Hulin	HLJ-2	24594084	21497643	150	0.874098	8.63948
HLJ715	Northeastern China	Heilongjiang	Hulin	HLJ-2	20676314	18023647	150	0.871705	7.24335
HLJ716	Northeastern China	Heilongjiang	Hulin	HLJ-2	17601512	14882058	150	0.845499	5.98081
HLJ720	Northeastern China	Heilongjiang	Hulin	HLJ-2	21245896	18710184	150	0.880649	7.51925
HLJ721	Northeastern China	Heilongjiang	Hulin	HLJ-2	29449766	27535910	150	0.935013	11.0661
HLJ722	Northeastern China	Heilongjiang	Hulin	HLJ-2	15601916	13950267	150	0.894138	5.60634
HLJ723	Northeastern China	Heilongjiang	Hulin	HLJ-2	20022452	18764190	150	0.937157	7.54096
HLJ724	Northeastern China	Heilongjiang	Hulin	HLJ-2	21352722	17913438	150	0.83893	7.19906
HLJ728	Northeastern China	Heilongjiang	Hulin	HLJ-2	18532754	17661400	150	0.952983	7.09777
HLJ729	Northeastern China	Heilongjiang	Hulin	HLJ-2	17947628	15720599	150	0.875915	6.3178
HLJ730	Northeastern China	Heilongjiang	Hulin	HLJ-2	27231050	25121112	150	0.922517	10.0957
HLJ732	Northeastern China	Heilongjiang	Hulin	HLJ-2	21724692	19335574	150	0.890028	7.77059
HLJ735	Northeastern China	Heilongjiang	Hulin	HLJ-2	20066730	13200160	150	0.657813	5.30488
HLJ737	Northeastern China	Heilongjiang	Hulin	HLJ-2	19886252	18210270	150	0.915722	7.31835
HLJ738	Northeastern China	Heilongjiang	Hulin	HLJ-2	16120564	13714762	150	0.850762	5.51169
JL316	Northeastern China	Jilin	Dunhua	JL-1	19017668	16240818	150	0.853986	6.52686
JL321	Northeastern China	Jilin	Dunhua	JL-1	22468810	20043879	150	0.892076	8.05524
JL323	Northeastern China	Jilin	Dunhua	JL-1	14850854	12853957	150	0.865537	5.16575
JL324	Northeastern China	Jilin	Dunhua	JL-1	19112550	17036414	150	0.891373	6.8466
JL326	Northeastern China	Jilin	Dunhua	JL-1	22202744	18291686	150	0.823848	7.35107
JL336	Northeastern China	Jilin	Dunhua	JL-1	23949806	20534870	150	0.857413	8.25256
JL339	Northeastern China	Jilin	Dunhua	JL-1	21458412	17984425	150	0.838106	7.22759
JL340	Northeastern China	Jilin	Dunhua	JL-1	16220424	14525582	150	0.895512	5.83754
JL341	Northeastern China	Jilin	Dunhua	JL-1	20420312	17907164	150	0.876929	7.19654
JL342	Northeastern China	Jilin	Dunhua	JL-1	17918004	16278024	150	0.908473	6.54182
JL343	Northeastern China	Jilin	Dunhua	JL-1	19621686	16911468	150	0.861876	6.79638
JL344	Northeastern China	Jilin	Dunhua	JL-1	20962122	17956639	150	0.856623	7.21642
JL346	Northeastern China	Jilin	Dunhua	JL-1	24120880	20725151	150	0.85922	8.32903
JL347	Northeastern China	Jilin	Dunhua	JL-1	25148654	21855598	150	0.869056	8.78333
JL348	Northeastern China	Jilin	Dunhua	JL-1	19681874	16162614	150	0.821193	6.49544
JL351	Northeastern China	Jilin	Dunhua	JL-1	24031232	20314138	150	0.845322	8.16385
JL354	Northeastern China	Jilin	Dunhua	JL-1	20661732	18538086	150	0.897218	7.45009
JL355	Northeastern China	Jilin	Dunhua	JL-1	17576160	13077627	150	0.744055	5.25564
JL356	Northeastern China	Jilin	Dunhua	JL-1	20945662	17766132	150	0.848201	7.13986
JL358	Northeastern China	Jilin	Dunhua	JL-1	24187340	18735347	150	0.774593	7.52937
JL205	Northeastern China	Jilin	Yanji	JL-2	20257182	18428755	150	0.909739	7.40615
JL208	Northeastern China	Jilin	Yanji	JL-2	19889212	17980602	150	0.904038	7.22605
JL210	Northeastern China	Jilin	Yanji	JL-2	19234920	17532768	150	0.911507	7.04607
JL211	Northeastern China	Jilin	Yanji	JL-2	21400842	18940632	150	0.885041	7.61187
JL212	Northeastern China	Jilin	Yanji	JL-2	16320292	14463331	150	0.886218	5.81253
JL213	Northeastern China	Jilin	Yanji	JL-2	16777104	14386963	150	0.857536	5.78184
JL215	Northeastern China	Jilin	Yanji	JL-2	18569956	16787485	150	0.904013	6.74656
JL216	Northeastern China	Jilin	Yanji	JL-2	18065032	16485997	150	0.912592	6.6254
JL217	Northeastern China	Jilin	Yanji	JL-2	15149402	12782498	150	0.843763	5.13703
JL218	Northeastern China	Jilin	Yanji	JL-2	18975182	16746133	150	0.882528	6.72994
JL219	Northeastern China	Jilin	Yanji	JL-2	20987380	18326043	150	0.873193	7.36487
JL220	Northeastern China	Jilin	Yanji	JL-2	19907780	17018734	150	0.854879	6.83949
JL222	Northeastern China	Jilin	Yanji	JL-2	23973430	20860593	150	0.870155	8.38346
JL223	Northeastern China	Jilin	Yanji	JL-2	23890108	21918733	150	0.917482	8.80871
JL224	Northeastern China	Jilin	Yanji	JL-2	20730838	18009175	150	0.868714	7.23753
JL225	Northeastern China	Jilin	Yanji	JL-2	20128196	17780233	150	0.88335	7.14552
JL226	Northeastern China	Jilin	Yanji	JL-2	18895164	16217000	150	0.858262	6.51729
JL228	Northeastern China	Jilin	Yanji	JL-2	21955518	18846776	150	0.858407	7.57415
JL229	Northeastern China	Jilin	Yanji	JL-2	28097436	25525400	150	0.90846	10.2582
JL231	Northeastern China	Jilin	Yanji	JL-2	19106868	14345118	150	0.750783	5.76502
LN301	Northeastern China	Liaoning	Kaiyuan	LN-1	24546348	21081589	150	0.858848	8.47227
LN307	Northeastern China	Liaoning	Kaiyuan	LN-1	16463806	13959628	150	0.847898	5.6101
LN311	Northeastern China	Liaoning	Kaiyuan	LN-1	21997854	16688058	150	0.758622	6.7066
LN312	Northeastern China	Liaoning	Kaiyuan	LN-1	22136332	17173087	150	0.775787	6.90152
LN315	Northeastern China	Liaoning	Kaiyuan	LN-1	16327666	11394455	150	0.697862	4.57921
LN316	Northeastern China	Liaoning	Kaiyuan	LN-1	29614678	25343639	150	0.85578	10.1851
LN318	Northeastern China	Liaoning	Kaiyuan	LN-1	93883432	57907239	150	0.616799	23.2718
LN321	Northeastern China	Liaoning	Kaiyuan	LN-1	19948198	13932911	150	0.698455	5.59936
LN322	Northeastern China	Liaoning	Kaiyuan	LN-1	20934540	17532726	150	0.837502	7.04606
LN324	Northeastern China	Liaoning	Kaiyuan	LN-1	25676154	19067079	150	0.742599	7.66268
LN329	Northeastern China	Liaoning	Kaiyuan	LN-1	24964282	17779453	150	0.712196	7.14521
LN330	Northeastern China	Liaoning	Kaiyuan	LN-1	24251892	17752263	150	0.731995	7.13428
LN331	Northeastern China	Liaoning	Kaiyuan	LN-1	20122198	15994585	150	0.794873	6.42791
LN332	Northeastern China	Liaoning	Kaiyuan	LN-1	97346976	58711871	150	0.60312	23.5951
LN334	Northeastern China	Liaoning	Kaiyuan	LN-1	112252894	66833411	150	0.595383	26.859
LN336	Northeastern China	Liaoning	Kaiyuan	LN-1	28270966	22760070	150	0.805069	9.14682
LN337	Northeastern China	Liaoning	Kaiyuan	LN-1	18715132	11585299	150	0.619034	4.6559
LN339	Northeastern China	Liaoning	Kaiyuan	LN-1	20707148	14765539	150	0.713065	5.93398
LN340	Northeastern China	Liaoning	Kaiyuan	LN-1	23459288	17366293	150	0.740274	6.97917
LN343	Northeastern China	Liaoning	Kaiyuan	LN-1	18503662	14471289	150	0.782077	5.81573
JS502	Eastern China	Jiangsu	Yangzhou	JS-1	20005418	15871565	150	0.793363	6.37847
JS503	Eastern China	Jiangsu	Yangzhou	JS-1	23143594	16780099	150	0.725043	6.74359
JS504	Eastern China	Jiangsu	Yangzhou	JS-1	19463338	16177016	150	0.831153	6.50122
JS505	Eastern China	Jiangsu	Yangzhou	JS-1	20758986	16971003	150	0.817526	6.82031
JS507	Eastern China	Jiangsu	Yangzhou	JS-1	20923690	16630228	150	0.794804	6.68336
JS510	Eastern China	Jiangsu	Yangzhou	JS-1	20411524	16808707	150	0.823491	6.75509
JS512	Eastern China	Jiangsu	Yangzhou	JS-1	22949764	17366968	150	0.756738	6.97944
JS514	Eastern China	Jiangsu	Yangzhou	JS-1	24449854	16819722	150	0.687927	6.75951
JS515	Eastern China	Jiangsu	Yangzhou	JS-1	23792622	18059277	150	0.759028	7.25767
JS517	Eastern China	Jiangsu	Yangzhou	JS-1	20590434	16713734	150	0.811723	6.71692
JS519	Eastern China	Jiangsu	Yangzhou	JS-1	19598010	16347010	150	0.834116	6.56954
JS520	Eastern China	Jiangsu	Yangzhou	JS-1	22697404	17694319	150	0.779575	7.111
JS521	Eastern China	Jiangsu	Yangzhou	JS-1	20734852	16427541	150	0.792267	6.6019
JS522	Eastern China	Jiangsu	Yangzhou	JS-1	18414170	16458289	150	0.893784	6.61426
JS526	Eastern China	Jiangsu	Yangzhou	JS-1	18763168	15083935	150	0.803912	6.06194
JS528	Eastern China	Jiangsu	Yangzhou	JS-1	18533654	15385230	150	0.830124	6.18302
JS529	Eastern China	Jiangsu	Yangzhou	JS-1	24027234	16506814	150	0.687004	6.63376
JS530	Eastern China	Jiangsu	Yangzhou	JS-1	26925122	24550625	150	0.911811	9.86641
JS533	Eastern China	Jiangsu	Yangzhou	JS-1	22349150	17523048	150	0.784059	7.04217
JS535	Eastern China	Jiangsu	Yangzhou	JS-1	24976804	19261960	150	0.771194	7.741
JS801	Eastern China	Jiangsu	Changzhou	JS-2	26497504	18933471	150	0.714538	7.60899
JS805	Eastern China	Jiangsu	Changzhou	JS-2	23826068	20411032	150	0.856668	8.20279
JS806	Eastern China	Jiangsu	Changzhou	JS-2	21063336	17746107	150	0.842512	7.13181
JS807	Eastern China	Jiangsu	Changzhou	JS-2	22998326	16788314	150	0.72998	6.74689
JS809	Eastern China	Jiangsu	Changzhou	JS-2	20786374	16730705	150	0.804888	6.72374
JS811	Eastern China	Jiangsu	Changzhou	JS-2	26411026	21853019	150	0.82742	8.7823
JS813	Eastern China	Jiangsu	Changzhou	JS-2	27035318	22046364	150	0.815465	8.86
JS816	Eastern China	Jiangsu	Changzhou	JS-2	94691818	52678701	150	0.556317	21.1705
JS817	Eastern China	Jiangsu	Changzhou	JS-2	24857422	21706430	150	0.873237	8.72339
JS822	Eastern China	Jiangsu	Changzhou	JS-2	26659366	20833171	150	0.781458	8.37244
JS823	Eastern China	Jiangsu	Changzhou	JS-2	17730460	15061381	150	0.849464	6.05287
JS824	Eastern China	Jiangsu	Changzhou	JS-2	24369528	19402638	150	0.796184	7.79754
JS825	Eastern China	Jiangsu	Changzhou	JS-2	98373886	69313373	150	0.704591	27.8557
JS829	Eastern China	Jiangsu	Changzhou	JS-2	24615986	20866256	150	0.847671	8.38574
JS830	Eastern China	Jiangsu	Changzhou	JS-2	92902022	63317513	150	0.681552	25.4461
JS833	Eastern China	Jiangsu	Changzhou	JS-2	13743204	11832958	150	0.861004	4.75543
JS834	Eastern China	Jiangsu	Changzhou	JS-2	20724014	17619660	150	0.850205	7.08099
JS836	Eastern China	Jiangsu	Changzhou	JS-2	23198644	19562439	150	0.843258	7.86176
JS837	Eastern China	Jiangsu	Changzhou	JS-2	18996070	15245703	150	0.802571	6.12695
JS838	Eastern China	Jiangsu	Changzhou	JS-2	23545582	20097977	150	0.853577	8.07698
(b) 44 wild rice (Oryza rufipogon) resequenced accessions
Sample ID	Province	Total reads	Mapped reads	Read length	Mapping rate	Effective sequencing depth
R01	Guangdong	42932750	42392765	150	0.987423	17.0368
R02	Guangdong	45729362	4.51435e+07	150	0.987188	18.1423
R03	Guangdong	43323402	4.2674e+07	150	0.985011	17.1499
R04	Guangxi	40802860	4.02107e+07	150	0.985488	16.1599
R05	Guangxi	34807924	3.43026e+07	150	0.985482	13.7855
R06	Guangxi	40535800	3.94579e+07	150	0.973409	15.8574
R07	Guangdong	39156908	3.85466e+07	150	0.984414	15.4911
R08	Guangdong	36465762	35939580	150	0.985571	14.4434
R09	Guangdong	42023706	4.13367e+07	150	0.983651	16.6124
R10	Guangxi	36574766	3.5696e+07	150	0.975973	14.3455
R11	Guangxi	39637064	39020479	150	0.984444	15.6816
R12	Guangxi	35390882	3.48434e+07	150	0.984531	14.0029
R13	Guangdong	37273080	36620945	150	0.982504	14.7172
R14	Guangdong	37099832	3.6537e+07	150	0.984829	14.6835
R15	Guangdong	41705810	4.10642e+07	150	0.984615	16.5029
R16	Guangdong	41106534	40229755	150	0.978671	16.1675
R17	Guangdong	37359276	3.57661e+07	150	0.957355	14.3737
R18	Guangdong	43289126	42013462	150	0.970532	16.8844
R19	Guangdong	38945650	38294817	150	0.983289	15.3899
R20	Guangdong	37639524	37086064	150	0.985296	14.9042
R21	Guangdong	40821760	3.99964e+07	150	0.979781	16.0738
R22	Guangxi	35223802	3.47372e+07	150	0.986185	13.9602
R23	Guangxi	42923446	4.23783e+07	150	0.987301	17.031
R24	Guangxi	31311474	3.0949e+07	150	0.988423	12.4378
R25	Fujian	33929066	33424069	150	0.985116	13.4325
R26	Fujian	37230440	3.66547e+07	150	0.984535	14.7308
R27	Fujian	31673924	31202334	150	0.985111	12.5396
R28	Hunan	32105224	3.17168e+07	150	0.987903	12.7464
R29	Hunan	40131416	3.92974e+07	150	0.979219	15.7929
R30	Hunan	44702954	4.42072e+07	150	0.988911	17.766
R31	Guangxi	39818392	3.92475e+07	150	0.985663	15.7728
R32	Guangxi	42189980	4.15458e+07	150	0.984732	16.6965
R33	Guangxi	42152508	4.15192e+07	150	0.984976	16.6857
R34	Hainan	40202468	3.97423e+07	150	0.988554	15.9716
R35	Hainan	35984138	3.54758e+07	150	0.985875	14.257
R36	Hainan	36428348	3.59507e+07	150	0.986888	14.4479
R37	Jiangsu	37833478	3.72394e+07	150	0.984298	14.9658
R38	Jiangsu	29687622	2.91924e+07	150	0.98332	11.7319
R39	Jiangsu	43070006	4.23989e+07	150	0.984419	17.0393
R40	Guangxi	33612046	3.3105e+07	150	0.984915	13.3043
R41	Guangxi	36939930	3.57584e+07	150	0.968015	14.3706
R43	Jiangxi	37573962	3.22243e+07	150	0.857622	12.9503
R44	Jiangxi	33846766	3.32732e+07	150	0.983055	13.3719
R45	Jiangxi	35344840	3.48225e+07	150	0.985223	13.9945
		Cultivated
	Cultivated
		Weedy
	Weedy
