# Supplementary material for: The New Is Old: Novel Germination Strategy Evolved From Standing Genetic Variation in Weedy Rice
Source: Front Plant Sci. 2021 Jun 21;12:699464. doi: 10.3389/fpls.2021.699464 (PMC8256273; doi:10.3389/fpls.2021.699464)
Supplement: Supplementary file 2 [file Data_Sheet_2.XLSX]

## Sheet: (a)
Supplementary Data 2. Enriched GO terms among differentially expressed genes between northeastern and eastern weedy rice
(a) Enriched GO terms for up-regulated genes in northeastern samples compared to eastern samples at stage I.
GO.ID	Term	Annotated	Observed	p-value
GO:0016757	transferase activity, transferring glycosyl groups	670	105	6.9e-06
GO:0004364	glutathione transferase activity	77	21	2.1e-05
GO:0080043	quercetin 3-O-glucosyltransferase activity	116	26	9.8e-05
GO:0080044	quercetin 7-O-glucosyltransferase activity	116	26	9.8e-05
GO:0042555	MCM complex	7	5	0.00021
GO:0000786	nucleosome	53	15	0.00023
GO:0006633	fatty acid biosynthetic process	117	26	0.00028
GO:0009407	toxin catabolic process	33	11	0.00036
GO:0006749	glutathione metabolic process	88	20	0.00065
GO:0071555	cell wall organization	374	55	0.00083
GO:0019825	oxygen binding	6	4	0.0014
GO:0004675	transmembrane receptor protein serine/threonine kinase activity	135	25	0.0025
GO:0005768	endosome	130	21	0.00261
GO:0006270	DNA replication initiation	20	7	0.00313
GO:0007178	transmembrane receptor protein serine/threonine kinase signaling pathway	135	25	0.0034
GO:0009742	brassinosteroid mediated signaling pathway	39	12	0.00355
GO:0031492	nucleosomal DNA binding	4	3	0.004
GO:0070072	vacuolar proton-transporting V-type ATPase complex assembly	4	3	0.00426
GO:0047769	arogenate dehydratase activity	8	4	0.0055
GO:0006855	drug transmembrane transport	51	12	0.00559
GO:1903507	negative regulation of nucleic acid-templated transcription	82	10	0.00578
GO:0015238	drug transmembrane transporter activity	53	12	0.0065
GO:0009611	response to wounding	52	12	0.00659
GO:0046982	protein heterodimerization activity	88	17	0.0076
GO:0010417	glucuronoxylan biosynthetic process	13	5	0.00792
GO:0009416	response to light stimulus	213	25	0.009
GO:0071421	manganese ion transmembrane transport	9	4	0.00988
GO:0008934	inositol monophosphate 1-phosphatase activity	2	2	0.0105
GO:0047974	guanosine deaminase activity	2	2	0.0105
GO:0036381	pyridoxal 5'-phosphate synthase (glutamine hydrolysing) activity	2	2	0.0105
GO:0015245	fatty acid transporter activity	2	2	0.0105
GO:0052832	inositol monophosphate 3-phosphatase activity	2	2	0.0105
GO:0052833	inositol monophosphate 4-phosphatase activity	2	2	0.0105
GO:0097249	mitochondrial respiratory chain supercomplex	2	2	0.01085
GO:0046855	inositol phosphate dephosphorylation	2	2	0.01101
GO:0015297	antiporter activity	110	18	0.0117
GO:0043231	intracellular membrane-bounded organelle	6294	696	0.01253
GO:0005384	manganese ion transmembrane transporter activity	10	4	0.014
GO:0042546	cell wall biogenesis	114	24	0.0149
GO:0008610	lipid biosynthetic process	360	54	0.01495
GO:0009570	chloroplast stroma	267	40	0.0178
GO:2000022	regulation of jasmonic acid mediated signaling pathway	21	6	0.01799
GO:0090480	purine nucleotide-sugar transmembrane transport	6	3	0.01809
GO:0045039	protein import into mitochondrial inner membrane	6	3	0.01809
GO:0003678	DNA helicase activity	36	7	0.0189
GO:0004664	prephenate dehydratase activity	11	4	0.0202
GO:0006857	oligopeptide transport	24	6	0.02058
GO:0080167	response to karrikin	16	5	0.02059
GO:0005758	mitochondrial intermembrane space	15	5	0.02125
GO:0051321	meiotic cell cycle	73	11	0.02178
GO:0008138	protein tyrosine/serine/threonine phosphatase activity	17	5	0.0245
GO:0003714	transcription corepressor activity	30	8	0.0253
GO:0009982	pseudouridine synthase activity	23	6	0.0253
GO:0005886	plasma membrane	1342	168	0.02537
GO:0005789	endoplasmic reticulum membrane	257	39	0.02711
GO:0031408	oxylipin biosynthetic process	29	7	0.02732
GO:0006334	nucleosome assembly	29	7	0.02732
GO:0005802	trans-Golgi network	63	12	0.02776
GO:0009834	plant-type secondary cell wall biogenesis	23	6	0.02792
GO:0005737	cytoplasm	5085	580	0.02828
GO:0010044	response to aluminum ion	7	3	0.02922
GO:0042819	vitamin B6 biosynthetic process	7	3	0.02922
GO:0048564	photosystem I assembly	7	3	0.02922
GO:0004853	uroporphyrinogen decarboxylase activity	3	2	0.0294
GO:0000404	heteroduplex DNA loop binding	3	2	0.0294
GO:0005242	inward rectifier potassium channel activity	3	2	0.0294
GO:0022841	potassium ion leak channel activity	3	2	0.0294
GO:0003896	DNA primase activity	3	2	0.0294
GO:0055114	oxidation-reduction process	1796	208	0.0301
GO:0043570	maintenance of DNA repeat elements	4	3	0.0307
GO:0046474	glycerophospholipid biosynthetic process	41	6	0.03073
GO:0043486	histone exchange	3	2	0.03073
GO:0050688	regulation of defense response to virus	3	2	0.03073
GO:0030322	stabilization of membrane potential	3	2	0.03073
GO:0006269	DNA replication, synthesis of RNA primer	3	2	0.03073
GO:0010731	protein glutathionylation	3	2	0.03073
GO:1901671	positive regulation of superoxide dismutase activity	3	2	0.03073
GO:0046872	metal ion binding	2872	304	0.0309
GO:0042626	ATPase activity, coupled to transmembrane movement of substances	164	26	0.0325
GO:0009826	unidimensional cell growth	40	7	0.03389
GO:0071805	potassium ion transmembrane transport	65	12	0.03633
GO:0042285	xylosyltransferase activity	18	5	0.0371
GO:0004652	polynucleotide adenylyltransferase activity	13	4	0.0371
GO:0043621	protein self-association	25	6	0.0373
GO:0008107	galactoside 2-alpha-L-fucosyltransferase activity	19	5	0.0388
GO:0034755	iron ion transmembrane transport	13	4	0.03988
GO:0009094	L-phenylalanine biosynthetic process	13	4	0.03988
GO:0009423	chorismate biosynthetic process	13	4	0.03988
GO:0047429	nucleoside-triphosphate diphosphatase activity	9	4	0.0407
GO:0033897	ribonuclease T2 activity	8	3	0.0408
GO:0050664	oxidoreductase activity, acting on NAD(P)H, oxygen as acceptor	8	3	0.0408
GO:0005484	SNAP receptor activity	39	8	0.0417
GO:0012507	ER to Golgi transport vesicle membrane	20	4	0.04236
GO:0030026	cellular manganese ion homeostasis	8	3	0.04316
GO:0031119	tRNA pseudouridine synthesis	8	3	0.04316
GO:0032515	negative regulation of phosphoprotein phosphatase activity	8	3	0.04316
GO:0042803	protein homodimerization activity	47	9	0.0472
GO:0008271	secondary active sulfate transmembrane transporter activity	14	4	0.0479
GO:0005381	iron ion transmembrane transporter activity	14	4	0.0479
GO:0005794	Golgi apparatus	455	63	0.04822

## Sheet: (b)
(b) Enriched GO terms for up-regulated genes in northeastern samples compared to eastern samples at stage II.
GO.ID	Term	Annotated	Observed	p-value
GO:0043231	intracellular membrane-bounded organelle	6294	394	2.6e-07
GO:0004519	endonuclease activity	425	48	1.1e-06
GO:0009451	RNA modification	466	59	3.4e-06
GO:0090305	nucleic acid phosphodiester bond hydrolysis	516	54	6.5e-06
GO:0009507	chloroplast	1004	100	1.1e-05
GO:0009982	pseudouridine synthase activity	23	7	9.4e-05
GO:0003727	single-stranded RNA binding	42	9	0.00019
GO:0008271	secondary active sulfate transmembrane transporter activity	14	5	0.00043
GO:0003690	double-stranded DNA binding	264	28	0.00043
GO:1902358	sulfate transmembrane transport	14	5	0.00048
GO:0003777	microtubule motor activity	62	11	0.00055
GO:0007018	microtubule-based movement	62	11	0.00057
GO:0009570	chloroplast stroma	267	28	0.00061
GO:0001046	core promoter sequence-specific DNA binding	23	6	0.00076
GO:0008380	RNA splicing	200	19	0.00111
GO:0015386	potassium:proton antiporter activity	5	3	0.00117
GO:0098719	sodium ion import across plasma membrane	5	3	0.00124
GO:0019239	deaminase activity	21	6	0.00155
GO:0019843	rRNA binding	90	14	0.00166
GO:0009579	thylakoid	252	22	0.00183
GO:0003723	RNA binding	1335	96	0.00201
GO:0031969	chloroplast membrane	86	12	0.00213
GO:0016757	transferase activity, transferring glycosyl groups	670	39	0.00226
GO:0003774	motor activity	75	15	0.00301
GO:0016459	myosin complex	13	4	0.00315
GO:0003779	actin binding	69	9	0.00319
GO:0015385	sodium:proton antiporter activity	7	3	0.00378
GO:0032502	developmental process	922	60	0.0039
GO:0009793	embryo development ending in seed dormancy	73	10	0.00395
GO:0031119	tRNA pseudouridine synthesis	8	3	0.0062
GO:0007049	cell cycle	356	30	0.00704
GO:0042802	identical protein binding	72	8	0.00718
GO:0004326	tetrahydrofolylpolyglutamate synthase activity	3	2	0.00729
GO:0070042	rRNA (uridine-N3-)-methyltransferase activity	3	2	0.00729
GO:0008453	alanine-glyoxylate transaminase activity	3	2	0.00729
GO:0004514	nicotinate-nucleotide diphosphorylase (carboxylating) activity	3	2	0.00729
GO:0032039	integrator complex	3	2	0.00732
GO:0051304	chromosome separation	31	5	0.00759
GO:0046901	tetrahydrofolylpolyglutamate biosynthetic process	3	2	0.00762
GO:0003918	DNA topoisomerase type II (ATP-hydrolyzing) activity	9	3	0.00841
GO:0004045	aminoacyl-tRNA hydrolase activity	9	3	0.00841
GO:0009624	response to nematode	9	3	0.00895
GO:0009658	chloroplast organization	95	11	0.01059
GO:0051301	cell division	146	14	0.01241
GO:0080122	AMP transmembrane transporter activity	4	2	0.01409
GO:0015228	coenzyme A transmembrane transporter activity	4	2	0.01409
GO:0006270	DNA replication initiation	20	5	0.01431
GO:0006506	GPI anchor biosynthetic process	19	4	0.01437
GO:0001228	transcriptional activator activity, RNA polymerase II transcription regulatory region sequence-specific binding	52	7	0.01456
GO:0048868	pollen tube development	27	6	0.01461
GO:0005622	intracellular	8466	495	0.01464
GO:0016180	snRNA processing	14	4	0.01466
GO:0000455	enzyme-directed rRNA pseudouridine synthesis	4	2	0.01472
GO:0080121	AMP transport	4	2	0.01472
GO:0007076	mitotic chromosome condensation	4	2	0.01472
GO:0035349	coenzyme A transmembrane transport	4	2	0.01472
GO:0030983	mismatched DNA binding	11	3	0.01533
GO:0005871	kinesin complex	30	5	0.01586
GO:0006378	mRNA polyadenylation	11	3	0.01628
GO:0009941	chloroplast envelope	222	25	0.01803
GO:0004565	beta-galactosidase activity	21	4	0.019
GO:0008097	5S rRNA binding	12	3	0.01969
GO:0000176	nuclear exosome (RNase complex)	12	3	0.0198
GO:0042644	chloroplast nucleoid	12	3	0.0198
GO:0009691	cytokinin biosynthetic process	12	3	0.0209
GO:0006265	DNA topological change	12	3	0.0209
GO:0048481	plant ovule development	12	3	0.0209
GO:0000911	cytokinesis by cell plate formation	12	3	0.0209
GO:0005623	cell	9842	551	0.02151
GO:0050833	pyruvate transmembrane transporter activity	5	2	0.02271
GO:0008253	5'-nucleotidase activity	5	2	0.02271
GO:0017108	5'-flap endonuclease activity	5	2	0.02271
GO:0006850	mitochondrial pyruvate transport	5	2	0.0237
GO:0019287	isopentenyl diphosphate biosynthetic process, mevalonate pathway	5	2	0.0237
GO:0046656	folic acid biosynthetic process	5	2	0.0237
GO:0000727	double-strand break repair via break-induced replication	5	2	0.0237
GO:0031054	pre-miRNA processing	5	2	0.0237
GO:0030488	tRNA methylation	22	4	0.02403
GO:0070475	rRNA base methylation	13	3	0.02615
GO:0008017	microtubule binding	107	11	0.02817
GO:0018107	peptidyl-threonine phosphorylation	24	4	0.0322
GO:0003968	RNA-directed RNA polymerase activity	6	2	0.03294
GO:0031167	rRNA methylation	24	6	0.0341
GO:0043621	protein self-association	25	4	0.03431
GO:0071051	polyadenylation-dependent snoRNA 3'-end processing	6	2	0.03435
GO:0000076	DNA replication checkpoint	6	2	0.03435
GO:0006384	transcription initiation from RNA polymerase III promoter	6	2	0.03435
GO:0001172	transcription, RNA-templated	6	2	0.03435
GO:0006004	fucose metabolic process	36	5	0.0354
GO:0015866	ADP transport	15	3	0.03856
GO:0009846	pollen germination	15	3	0.03856
GO:0032508	DNA duplex unwinding	37	5	0.03927
GO:0005524	ATP binding	2378	137	0.04195
GO:0003951	NAD+ kinase activity	16	3	0.0432
GO:0008649	rRNA methyltransferase activity	22	6	0.04428
GO:0015217	ADP transmembrane transporter activity	14	3	0.04454
GO:0090406	pollen tube	7	2	0.04478
GO:0016310	phosphorylation	1801	85	0.04506
GO:0000070	mitotic sister chromatid segregation	37	7	0.0461
GO:0006308	DNA catabolic process	11	3	0.04639
GO:0030968	endoplasmic reticulum unfolded protein response	7	2	0.04648
GO:0009435	NAD biosynthetic process	7	2	0.04648
GO:1901259	chloroplast rRNA processing	7	2	0.04648
GO:0009785	blue light signaling pathway	7	2	0.04648
GO:0006611	protein export from nucleus	7	2	0.04648
GO:0015969	guanosine tetraphosphate metabolic process	7	2	0.04648
GO:0008643	carbohydrate transport	99	9	0.04693

## Sheet: (c)
(c) Enriched GO terms for up-regulated genes in northeastern samples compared to eastern samples at stage III.
GO.ID	Term	Annotated	Observed	p-value
GO:0003700	transcription factor activity, sequence-specific DNA binding	689	87	5e-06
GO:0005634	nucleus	3207	322	2.1e-05
GO:0006355	regulation of transcription, DNA-templated	1772	186	8.6e-05
GO:0046872	metal ion binding	2872	273	0.00023
GO:0016702	oxidoreductase activity, acting on single donors with incorporation of molecular oxygen, incorporation of two atoms of oxygen	51	12	0.00118
GO:0009408	response to heat	64	15	0.0015
GO:0043565	sequence-specific DNA binding	553	60	0.00188
GO:0004722	protein serine/threonine phosphatase activity	101	18	0.00216
GO:0009737	response to abscisic acid	137	22	0.0025
GO:0097428	protein maturation by iron-sulfur cluster transfer	8	4	0.0029
GO:0006470	protein dephosphorylation	196	31	0.003
GO:1901002	positive regulation of response to salt stress	18	6	0.003
GO:0009751	response to salicylic acid	22	8	0.0033
GO:0006623	protein targeting to vacuole	24	7	0.0041
GO:0009723	response to ethylene	35	7	0.0041
GO:0009556	microsporogenesis	9	4	0.0048
GO:0004842	ubiquitin-protein transferase activity	455	57	0.00487
GO:0042787	protein ubiquitination involved in ubiquitin-dependent protein catabolic process	109	18	0.0052
GO:1902584	positive regulation of response to water deprivation	15	5	0.0067
GO:1990841	promoter-specific chromatin binding	2	2	0.00702
GO:0008157	protein phosphatase 1 binding	2	2	0.00702
GO:0004816	asparagine-tRNA ligase activity	2	2	0.00702
GO:0009750	response to fructose	2	2	0.0074
GO:0018283	iron incorporation into metallo-sulfur cluster	2	2	0.0074
GO:0006421	asparaginyl-tRNA aminoacylation	2	2	0.0074
GO:0000813	ESCRT I complex	2	2	0.0074
GO:0000272	polysaccharide catabolic process	135	16	0.0089
GO:0009409	response to cold	82	15	0.0095
GO:0006814	sodium ion transport	26	4	0.0104
GO:0043161	proteasome-mediated ubiquitin-dependent protein catabolic process	345	44	0.0116
GO:0051537	2 iron, 2 sulfur cluster binding	55	10	0.01498
GO:0042542	response to hydrogen peroxide	18	5	0.0154
GO:0008725	DNA-3-methyladenine glycosylase activity	7	3	0.01591
GO:0004861	cyclin-dependent protein serine/threonine kinase inhibitor activity	7	3	0.01591
GO:0006561	proline biosynthetic process	7	3	0.017
GO:0005666	DNA-directed RNA polymerase III complex	19	5	0.0198
GO:0004022	alcohol dehydrogenase (NAD) activity	4	3	0.01987
GO:0046577	long-chain-alcohol oxidase activity	3	2	0.0199
GO:0004788	thiamine diphosphokinase activity	3	2	0.0199
GO:0004737	pyruvate decarboxylase activity	3	2	0.0199
GO:0008124	4-alpha-hydroxytetrahydrobiopterin dehydratase activity	3	2	0.0199
GO:0030975	thiamine binding	3	2	0.0199
GO:0004825	methionine-tRNA ligase activity	3	2	0.0199
GO:0009407	toxin catabolic process	33	7	0.02
GO:0010337	regulation of salicylic acid metabolic process	4	3	0.0208
GO:0010310	regulation of hydrogen peroxide metabolic process	5	3	0.0208
GO:0006729	tetrahydrobiopterin biosynthetic process	3	2	0.0209
GO:0043486	histone exchange	3	2	0.0209
GO:0045471	response to ethanol	3	2	0.0209
GO:0010030	positive regulation of seed germination	3	2	0.0209
GO:0006431	methionyl-tRNA aminoacylation	3	2	0.0209
GO:0031941	filamentous actin	3	2	0.021
GO:0008198	ferrous iron binding	14	4	0.02489
GO:0009853	photorespiration	14	4	0.0255
GO:0032515	negative regulation of phosphoprotein phosphatase activity	8	3	0.0255
GO:0006913	nucleocytoplasmic transport	75	6	0.0257
GO:0004364	glutathione transferase activity	77	12	0.02603
GO:0006002	fructose 6-phosphate metabolic process	14	4	0.027
GO:0030162	regulation of proteolysis	131	17	0.0288
GO:0045300	acyl-[acyl-carrier-protein] desaturase activity	9	3	0.03364
GO:0047429	nucleoside-triphosphate diphosphatase activity	9	3	0.03364
GO:0016567	protein ubiquitination	525	65	0.0352
GO:0016226	iron-sulfur cluster assembly	24	7	0.0355
GO:0031146	SCF-dependent proteasomal ubiquitin-dependent protein catabolic process	79	12	0.0367
GO:0004865	protein serine/threonine phosphatase inhibitor activity	4	2	0.03759
GO:0009620	response to fungus	62	12	0.0391
GO:0016558	protein import into peroxisome matrix	10	3	0.0394
GO:0009625	response to insect	4	2	0.0394
GO:0009643	photosynthetic acclimation	4	2	0.0394
GO:0048576	positive regulation of short-day photoperiodism, flowering	4	2	0.0394
GO:0032049	cardiolipin biosynthetic process	4	2	0.0394
GO:1904143	positive regulation of carotenoid biosynthetic process	4	2	0.0394
GO:0009229	thiamine diphosphate biosynthetic process	4	2	0.0394
GO:0046688	response to copper ion	4	2	0.0394
GO:0006369	termination of RNA polymerase II transcription	4	2	0.0394
GO:0080038	positive regulation of cytokinin-activated signaling pathway	4	2	0.0394
GO:0016477	cell migration	4	2	0.0394
GO:0009554	megasporogenesis	4	2	0.0394
GO:0000164	protein phosphatase type 1 complex	4	2	0.0396
GO:0006032	chitin catabolic process	46	8	0.0404
GO:0016757	transferase activity, transferring glycosyl groups	670	66	0.0407
GO:0016132	brassinosteroid biosynthetic process	23	5	0.0425
GO:0045493	xylan catabolic process	16	4	0.0428
GO:0009534	chloroplast thylakoid	175	11	0.044
GO:0016161	beta-amylase activity	10	3	0.04512
GO:0071901	negative regulation of protein serine/threonine kinase activity	10	3	0.048
GO:0008061	chitin binding	49	8	0.0495
GO:0008061	chitin binding	49	8	0.0495

## Sheet: (d)
(d) Enriched GO terms for down-regulated genes in northeastern samples compared to eastern samples at stage I.
GO.ID	Term	Annotated	Observed	p-value
GO:0010097	specification of stamen identity	5	4	0.00014
GO:0004373	glycogen (starch) synthase activity	9	5	0.00021
GO:0009011	starch synthase activity	9	5	0.00021
GO:0004519	endonuclease activity	425	56	0.0003
GO:0090305	nucleic acid phosphodiester bond hydrolysis	516	59	0.0008
GO:0009631	cold acclimation	12	5	0.0011
GO:0006310	DNA recombination	100	17	0.0022
GO:0003700	transcription factor activity, sequence-specific DNA binding	689	73	0.00291
GO:0043231	intracellular membrane-bounded organelle	6294	486	0.0034
GO:0017108	5'-flap endonuclease activity	5	3	0.00354
GO:0009451	RNA modification	466	49	0.00439
GO:0009501	amyloplast	16	5	0.0045
GO:0009737	response to abscisic acid	137	20	0.00529
GO:0004632	phosphopantothenate--cysteine ligase activity	2	2	0.0054
GO:0070981	L-asparagine biosynthetic process	2	2	0.00544
GO:0032324	molybdopterin cofactor biosynthetic process	2	2	0.00544
GO:2001289	lipid X metabolic process	2	2	0.00544
GO:0031224	intrinsic component of membrane	6804	487	0.0055
GO:0006312	mitotic recombination	11	4	0.00638
GO:0016987	sigma factor activity	6	3	0.0067
GO:0003968	RNA-directed RNA polymerase activity	6	3	0.0067
GO:0001172	transcription, RNA-templated	6	3	0.00676
GO:0034599	cellular response to oxidative stress	58	9	0.00789
GO:0008270	zinc ion binding	634	63	0.00879
GO:0015081	sodium ion transmembrane transporter activity	20	5	0.01106
GO:0045549	9-cis-epoxycarotenoid dioxygenase activity	7	3	0.01109
GO:1990641	response to iron ion starvation	7	3	0.01118
GO:0080156	mitochondrial mRNA modification	13	4	0.01228
GO:0019252	starch biosynthetic process	27	6	0.01228
GO:0035725	sodium ion transmembrane transport	20	5	0.01319
GO:0007131	reciprocal meiotic recombination	34	7	0.01464
GO:0030896	checkpoint clamp complex	3	2	0.0151
GO:0008026	ATP-dependent helicase activity	98	10	0.01539
GO:0004146	dihydrofolate reductase activity	3	2	0.01542
GO:0010296	prenylcysteine methylesterase activity	3	2	0.01542
GO:0004799	thymidylate synthase activity	3	2	0.01542
GO:0005534	galactose binding	3	2	0.01542
GO:0000077	DNA damage checkpoint	9	4	0.01546
GO:0051315	attachment of mitotic spindle microtubules to kinetochore	3	2	0.01551
GO:0006231	dTMP biosynthetic process	3	2	0.01551
GO:0000023	maltose metabolic process	3	2	0.01551
GO:0005675	holo TFIIH complex	8	3	0.0163
GO:0019748	secondary metabolic process	239	15	0.01648
GO:0032508	DNA duplex unwinding	37	7	0.01701
GO:0031047	gene silencing by RNA	69	9	0.01959
GO:0016787	hydrolase activity	3355	266	0.0204
GO:0008080	N-acetyltransferase activity	63	8	0.0235
GO:0000150	recombinase activity	9	3	0.02381
GO:0042148	strand invasion	9	3	0.024
GO:0045944	positive regulation of transcription from RNA polymerase II promoter	141	17	0.02499
GO:0009507	chloroplast	1004	89	0.0268
GO:0000127	transcription factor TFIIIC complex	4	2	0.0288
GO:0001002	RNA polymerase III type 1 promoter sequence-specific DNA binding	4	2	0.02934
GO:0001003	RNA polymerase III type 2 promoter sequence-specific DNA binding	4	2	0.02934
GO:0033201	alpha-1,4-glucan synthase activity	4	2	0.02934
GO:0042132	fructose 1,6-bisphosphate 1-phosphatase activity	4	2	0.02934
GO:0008839	4-hydroxy-tetrahydrodipicolinate reductase	4	2	0.02934
GO:0010264	myo-inositol hexakisphosphate biosynthetic process	4	2	0.0295
GO:0015250	water channel activity	33	6	0.03119
GO:0042807	central vacuole	10	3	0.0313
GO:0004130	cytochrome-c peroxidase activity	10	3	0.03219
GO:0043015	gamma-tubulin binding	10	3	0.03219
GO:0006833	water transport	34	6	0.03603
GO:0008353	RNA polymerase II carboxy-terminal domain kinase activity	18	4	0.03881
GO:0004525	ribonuclease III activity	18	4	0.03881
GO:0009408	response to heat	64	10	0.03895
GO:0000400	four-way junction DNA binding	11	3	0.0419
GO:0000778	condensed nuclear chromosome kinetochore	5	2	0.0456
GO:0004707	MAP kinase activity	19	4	0.04639
GO:0003857	3-hydroxyacyl-CoA dehydrogenase activity	5	2	0.04653
GO:0008479	queuine tRNA-ribosyltransferase activity	5	2	0.04653
GO:0004749	ribose phosphate diphosphokinase activity	5	2	0.04653
GO:0052692	raffinose alpha-galactosidase activity	5	2	0.04653
GO:0052654	L-leucine transaminase activity	5	2	0.04653
GO:0052655	L-valine transaminase activity	5	2	0.04653
GO:0052656	L-isoleucine transaminase activity	5	2	0.04653
GO:0010287	plastoglobule	37	6	0.049

## Sheet: (e)
(e) Enriched GO terms for down-regulated genes in northeastern samples compared to eastern samples at stage II.
GO.ID	Term	Annotated	Observed	p-value
GO:0003700	transcription factor activity, sequence-specific DNA binding	689	83	3e-07
GO:0005576	extracellular region	672	69	1.2e-05
GO:0080043	quercetin 3-O-glucosyltransferase activity	116	19	0.00042
GO:0080044	quercetin 7-O-glucosyltransferase activity	116	19	0.00042
GO:0020037	heme binding	557	59	0.0009
GO:0050662	coenzyme binding	329	30	0.00107
GO:0006355	regulation of transcription, DNA-templated	1772	149	0.0011
GO:0055114	oxidation-reduction process	1796	156	0.0012
GO:0007163	establishment or maintenance of cell polarity	5	3	0.003
GO:0005975	carbohydrate metabolic process	927	81	0.0031
GO:0043565	sequence-specific DNA binding	553	49	0.00367
GO:0006032	chitin catabolic process	46	9	0.0038
GO:0042744	hydrogen peroxide catabolic process	132	18	0.0043
GO:0030864	cortical actin cytoskeleton	2	2	0.0049
GO:0009753	response to jasmonic acid	54	6	0.0051
GO:0008061	chitin binding	49	9	0.00626
GO:0005634	nucleus	3207	226	0.008
GO:0031225	anchored component of membrane	148	19	0.0083
GO:0005315	inorganic phosphate transmembrane transporter activity	19	5	0.00842
GO:0016021	integral component of membrane	6708	507	0.0086
GO:0009664	plant-type cell wall organization	108	17	0.0094
GO:0008725	DNA-3-methyladenine glycosylase activity	7	3	0.00963
GO:0004568	chitinase activity	46	9	0.01029
GO:0045471	response to ethanol	3	2	0.0137
GO:0003677	DNA binding	1909	158	0.01389
GO:0005242	inward rectifier potassium channel activity	3	2	0.01397
GO:0031941	filamentous actin	3	2	0.014
GO:0000272	polysaccharide catabolic process	135	19	0.015
GO:0004364	glutathione transferase activity	77	11	0.01769
GO:0009522	photosystem I	28	6	0.0193
GO:0008378	galactosyltransferase activity	49	8	0.01935
GO:0004601	peroxidase activity	181	21	0.02045
GO:0016984	ribulose-bisphosphate carboxylase activity	9	3	0.0208
GO:0006979	response to oxidative stress	263	25	0.022
GO:0004553	hydrolase activity, hydrolyzing O-glycosyl compounds	414	48	0.02609
GO:0009395	phospholipid catabolic process	4	2	0.0261
GO:0016477	cell migration	4	2	0.0261
GO:0046688	response to copper ion	4	2	0.0261
GO:0016131	brassinosteroid metabolic process	27	3	0.0262
GO:0018298	protein-chromophore linkage	25	5	0.0262
GO:0033612	receptor serine/threonine kinase binding	5	3	0.0266
GO:0004865	protein serine/threonine phosphatase inhibitor activity	4	2	0.02664
GO:0047987	hydroperoxide dehydratase activity	4	2	0.02664
GO:0001135	transcription factor activity, RNA polymerase II transcription factor recruiting	72	10	0.02756
GO:0009414	response to water deprivation	77	11	0.0281
GO:0005506	iron ion binding	441	42	0.03543
GO:0019722	calcium-mediated signaling	11	3	0.0359
GO:0009408	response to heat	64	9	0.0378
GO:0008107	galactoside 2-alpha-L-fucosyltransferase activity	19	4	0.03958
GO:0044550	secondary metabolite biosynthetic process	158	18	0.0399
GO:1901601	strigolactone biosynthetic process	5	2	0.0416
GO:0009882	blue light photoreceptor activity	5	2	0.04236
GO:0016798	hydrolase activity, acting on glycosyl bonds	479	58	0.04426
GO:0061158	3'-UTR-mediated mRNA destabilization	12	3	0.0454
GO:0010215	cellulose microfibril organization	12	3	0.0454
GO:0003730	mRNA 3'-UTR binding	12	3	0.04658
GO:0002161	aminoacyl-tRNA editing activity	12	3	0.04658

## Sheet: (f)
(f) Enriched GO terms for down-regulated genes in northeastern samples compared to eastern samples at stage III.
GO.ID	Term	Annotated	Observed	p-value
GO:0009507	chloroplast	1004	220	2e-07
GO:0008017	microtubule binding	107	37	4.4e-07
GO:0009570	chloroplast stroma	267	73	1.1e-06
GO:0010287	plastoglobule	37	16	7.1e-06
GO:0003777	microtubule motor activity	62	21	7.4e-06
GO:0005874	microtubule	117	34	3.2e-05
GO:0007018	microtubule-based movement	62	21	5.7e-05
GO:0009535	chloroplast thylakoid membrane	156	37	0.00028
GO:0007049	cell cycle	356	76	0.00036
GO:0009505	plant-type cell wall	102	27	0.00047
GO:0090305	nucleic acid phosphodiester bond hydrolysis	516	97	0.0006
GO:0004519	endonuclease activity	425	86	0.0006
GO:0005975	carbohydrate metabolic process	927	154	0.00072
GO:0043231	intracellular membrane-bounded organelle	6294	911	0.00076
GO:0005739	mitochondrion	638	108	0.00098
GO:0005871	kinesin complex	30	11	0.00106
GO:0009813	flavonoid biosynthetic process	22	9	0.00141
GO:0032947	protein complex scaffold	5	4	0.0015
GO:0031409	pigment binding	15	7	0.002
GO:0051015	actin filament binding	19	8	0.0022
GO:0006298	mismatch repair	17	8	0.00232
GO:0009768	photosynthesis, light harvesting in photosystem I	15	7	0.00233
GO:0031261	DNA replication preinitiation complex	5	4	0.00233
GO:0005656	nuclear pre-replicative complex	3	3	0.00233
GO:0000938	GARP complex	3	3	0.00233
GO:1990269	RNA polymerase II C-terminal domain phosphoserine binding	3	3	0.0025
GO:0016121	carotene catabolic process	3	3	0.0027
GO:0032456	endocytic recycling	3	3	0.0027
GO:0006267	pre-replicative complex assembly involved in nuclear cell cycle DNA replication	3	3	0.0027
GO:0042147	retrograde transport, endosome to Golgi	24	9	0.00353
GO:0000712	resolution of meiotic recombination intermediates	9	5	0.00404
GO:0046872	metal ion binding	2872	409	0.0044
GO:0010218	response to far red light	13	6	0.00445
GO:0009506	plasmodesma	181	37	0.0045
GO:0016168	chlorophyll binding	17	7	0.0048
GO:0051301	cell division	146	33	0.00544
GO:0005829	cytosol	782	124	0.00578
GO:0005783	endoplasmic reticulum	474	73	0.00595
GO:0009451	RNA modification	466	92	0.00688
GO:0000783	nuclear telomere cap complex	7	4	0.00775
GO:0004180	carboxypeptidase activity	69	20	0.0085
GO:0015217	ADP transmembrane transporter activity	14	6	0.0085
GO:0000285	1-phosphatidylinositol-3-phosphate 5-kinase activity	7	4	0.0086
GO:0080083	beta-gentiobiose beta-glucosidase activity	4	3	0.0091
GO:0004560	alpha-L-fucosidase activity	4	3	0.0091
GO:0017150	tRNA dihydrouridine synthase activity	4	3	0.0091
GO:0051276	chromosome organization	180	45	0.00945
GO:0000256	allantoin catabolic process	4	3	0.00968
GO:0002943	tRNA dihydrouridine synthesis	4	3	0.00968
GO:0051017	actin filament bundle assembly	11	5	0.01163
GO:0015866	ADP transport	15	6	0.01179
GO:0004185	serine-type carboxypeptidase activity	60	15	0.013
GO:0032432	actin filament bundle	8	4	0.01387
GO:0016593	Cdc73/Paf1 complex	8	4	0.01387
GO:0003779	actin binding	69	21	0.0142
GO:0030983	mismatched DNA binding	11	6	0.0152
GO:0003885	D-arabinono-1,4-lactone oxidase activity	8	4	0.0153
GO:0016818	hydrolase activity, acting on acid anhydrides, in phosphorus-containing anhydrides	730	117	0.0157
GO:0045551	cinnamyl-alcohol dehydrogenase activity	12	5	0.0162
GO:0052747	sinapyl alcohol dehydrogenase activity	12	5	0.0162
GO:0009773	photosynthetic electron transport in photosystem I	8	4	0.01649
GO:0080167	response to karrikin	16	6	0.01668
GO:0006535	cysteine biosynthetic process from serine	16	6	0.01668
GO:0006857	oligopeptide transport	24	7	0.01669
GO:0018298	protein-chromophore linkage	25	8	0.01679
GO:0071821	FANCM-MHF complex	2	2	0.0176
GO:0000110	nucleotide-excision repair factor 1 complex	2	2	0.0176
GO:0010369	chromocenter	2	2	0.0176
GO:0007094	mitotic spindle assembly checkpoint	12	5	0.01769
GO:0046835	carbohydrate phosphorylation	30	9	0.01776
GO:0030785	[ribulose-bisphosphate carboxylase]-lysine N-methyltransferase activity	2	2	0.0186
GO:0003871	5-methyltetrahydropteroyltriglutamate-homocysteine S-methyltransferase activity	2	2	0.0186
GO:0004506	squalene monooxygenase activity	2	2	0.0186
GO:0004632	phosphopantothenate--cysteine ligase activity	2	2	0.0186
GO:0046522	S-methyl-5-thioribose kinase activity	2	2	0.0186
GO:0008705	methionine synthase activity	2	2	0.0186
GO:0004496	mevalonate kinase activity	2	2	0.0186
GO:0008821	crossover junction endodeoxyribonuclease activity	2	2	0.0186
GO:0031298	replication fork protection complex	5	3	0.01894
GO:0009508	plastid chromosome	5	3	0.01894
GO:0019706	protein-cysteine S-palmitoyltransferase activity	31	9	0.0193
GO:0000819	sister chromatid segregation	49	14	0.01931
GO:0009263	deoxyribonucleotide biosynthetic process	7	6	0.01935
GO:0009067	aspartate family amino acid biosynthetic process	43	11	0.01935
GO:0031297	replication fork processing	4	3	0.0194
GO:1902977	mitotic DNA replication preinitiation complex assembly	2	2	0.01941
GO:0051592	response to calcium ion	2	2	0.01941
GO:0006296	nucleotide-excision repair, DNA incision, 5'-to lesion	2	2	0.01941
GO:1900087	positive regulation of G1/S transition of mitotic cell cycle	2	2	0.01941
GO:0009772	photosynthetic electron transport in photosystem II	2	2	0.01941
GO:0031938	regulation of chromatin silencing at telomere	2	2	0.01941
GO:0009523	photosystem II	56	16	0.02018
GO:0097027	ubiquitin-protein transferase activator activity	5	3	0.0204
GO:0033907	beta-D-fucosidase activity	5	3	0.0204
GO:0008239	dipeptidyl-peptidase activity	5	3	0.0204
GO:0005744	mitochondrial inner membrane presequence translocase complex	15	6	0.02092
GO:0000070	mitotic sister chromatid segregation	37	12	0.02157
GO:0051693	actin filament capping	7	4	0.02168
GO:0019287	isopentenyl diphosphate biosynthetic process, mevalonate pathway	5	3	0.0217
GO:0051014	actin filament severing	5	3	0.0217
GO:0016554	cytidine to uridine editing	5	3	0.0217
GO:0000727	double-strand break repair via break-induced replication	5	3	0.0217
GO:0055072	iron ion homeostasis	32	8	0.02281
GO:0032259	methylation	352	62	0.02315
GO:0055085	transmembrane transport	1198	177	0.02395
GO:0004040	amidase activity	9	4	0.0246
GO:0003918	DNA topoisomerase type II (ATP-hydrolyzing) activity	9	4	0.0246
GO:0004144	diacylglycerol O-acyltransferase activity	9	4	0.0246
GO:0009522	photosystem I	28	9	0.02537
GO:0022857	transmembrane transporter activity	1138	164	0.0257
GO:0009637	response to blue light	22	8	0.02635
GO:0009086	methionine biosynthetic process	21	7	0.02639
GO:0018026	peptidyl-lysine monomethylation	9	4	0.02645
GO:0032508	DNA duplex unwinding	37	10	0.02654
GO:0016126	sterol biosynthetic process	33	10	0.02666
GO:0008236	serine-type peptidase activity	192	33	0.0273
GO:0001056	RNA polymerase III activity	18	6	0.0275
GO:0009654	photosystem II oxygen evolving complex	29	8	0.03105
GO:0016310	phosphorylation	1801	242	0.03137
GO:0005666	DNA-directed RNA polymerase III complex	19	6	0.03164
GO:0005623	cell	9842	1413	0.03227
GO:0005576	extracellular region	672	98	0.03231
GO:0009809	lignin biosynthetic process	25	8	0.03237
GO:0009941	chloroplast envelope	222	36	0.03403
GO:0032300	mismatch repair complex	8	4	0.03413
GO:0009543	chloroplast thylakoid lumen	6	3	0.03417
GO:0003824	catalytic activity	9843	1459	0.0344
GO:0015867	ATP transport	14	5	0.03522
GO:0004556	alpha-amylase activity	10	4	0.0366
GO:0004124	cysteine synthase activity	10	4	0.0366
GO:0003691	double-stranded telomeric DNA binding	10	4	0.0366
GO:0016717	oxidoreductase activity, acting on paired donors, with oxidation of a pair of donors resulting in the reduction of molecular oxygen to two molecules of water	19	5	0.0366
GO:0005347	ATP transmembrane transporter activity	13	5	0.0367
GO:0016151	nickel cation binding	6	3	0.0368
GO:0010997	anaphase-promoting complex binding	6	3	0.0368
GO:0006281	DNA repair	241	52	0.03789
GO:1904668	positive regulation of ubiquitin protein ligase activity	6	3	0.03894
GO:0000076	DNA replication checkpoint	6	3	0.03894
GO:0006751	glutathione catabolic process	6	3	0.03894
GO:0048367	shoot system development	223	27	0.03925
GO:0031627	telomeric loop formation	10	4	0.03931
GO:0051082	unfolded protein binding	92	19	0.0403
GO:0044183	protein binding involved in protein folding	30	8	0.0433
GO:0055114	oxidation-reduction process	1796	270	0.04593
GO:0032039	integrator complex	3	2	0.04813
GO:0008622	epsilon DNA polymerase complex	3	2	0.04813
GO:0005856	cytoskeleton	213	57	0.04832
GO:0006383	transcription from RNA polymerase III promoter	26	7	0.04956
GO:0006270	DNA replication initiation	20	6	0.04958
